# Supplementary material for: Assessment of Satisfaction with Pharmacist-Administered COVID-19 Vaccinations in France: PharmaCoVax
Source: Vaccines (Basel). 2022 Mar 14;10(3):440. doi: 10.3390/vaccines10030440 (PMC8950393; doi:10.3390/vaccines10030440)
Supplement: Supplementary file 1 [file vaccines-10-00440-s001.zip]

Archive with 2 entries (2 files):
- Supplementary Material.pdf
- Supplementary results.pdf
